# Supplementary material for: Localized Corrosion of Stainless Steel Triggered by Typical Inclusions in NaCl Solution: Oxy-Sulfide and MnS
Source: Materials (Basel). 2023 Jun 12;16(12):4323. doi: 10.3390/ma16124323 (PMC10302553; doi:10.3390/ma16124323)
Supplement: Supplementary file 1 [file materials-16-04323-s001.zip]

Archive with 1 entries (1 files):
- materials-2397245-supplementary.pdf
